# Supplementary material for: Antibacterial activity of a Tribolium castaneum defensin in an in vitro infection model of Streptococcus pneumoniae
Source: Virulence. 2019 Nov 2;10(1):902–9. doi: 10.1080/21505594.2019.1685150 (PMC6844301; doi:10.1080/21505594.2019.1685150)
Supplement: Supplemental Material [file kvir-10-01-1685150-s001.zip]

Archive with 4 entries (4 files):
- FigS1_Legend_final.tif
- FigS2_legend_final.tif
- FigS3_legend_final.tif
- TableS1_final.tif
